# Supplementary material for: Synthesis, Characterization, Antimicrobial Activity and Molecular Modeling Studies of Novel Indazole-Benzimidazole Hybrids
Source: Antibiotics (Basel). 2025 Nov 13;14(11):1150. doi: 10.3390/antibiotics14111150 (PMC12649635; doi:10.3390/antibiotics14111150)
Supplement: Supplementary file 1 [file antibiotics-14-01150-s001.zip]

Archive with 1 entries (1 files):
- antibiotics-3948424-supplementary.pdf
